# Supplementary material for: Combination of Bacillus and Low Fertigation Input Promoted the Growth and Productivity of Chinese Cabbage and Enriched Beneficial Rhizosphere Bacteria Lechevalieria
Source: Biology (Basel). 2023 Aug 14;12(8):1130. doi: 10.3390/biology12081130 (PMC10452305; doi:10.3390/biology12081130)
Supplement: Supplementary file 1 [file biology-12-01130-s001.zip]

Archive with 1 entries (1 files):
- biology-2491680-supplementary.pdf
